# Supplementary material for: Mesenchymal Stem Cells Stabilize Atherosclerotic Vulnerable Plaque by Anti-Inflammatory Properties
Source: PLoS One. 2015 Aug 19;10(8):e0136026. doi: 10.1371/journal.pone.0136026 (PMC4546153; doi:10.1371/journal.pone.0136026)
Supplement: S2 File — (XLS) [file pone.0136026.s003.xls]

## Sheet: hs-CRP
	hs-CRP levels in three groups at different time points (ng/ml)
	D1	D2	D3	D7	D14	D28
MSC	21.36	14.73	28.29	30.86	14.58	12.84
MSC	12.43	27.87	20.47	16.78	16.37	9.76
MSC	20.43	25.83	25.62	27.33	22.28	16.58
MSC	16.18	20.94	27.14	22.82	29.79	26.58
MSC	18.35	30.52	33.68	14.88	17.64	16.91
MSC	19.52	24.38	30.79	26.59	25.06	14.46
MSC	15.86	20.65	22.14	17.84	19.47	22.19
MSC	17.35	17.88	24.47	22.53	13.56	17.94
MSC	19.44	24.16	20.63	19.37	16.05	23.07
MSC	18.71	22.28	18.75	20.16	17.74	13.26
VP	38.86	49.25	70.23	42.4	69.22	40.32
VP	17.3	30.24	42.79	59.95	65.74	33.19
VP	35.21	61.51	53.62	45.24	42.31	45.36
VP	28.74	32.09	55.41	48.39	41.56	37.58
VP	31.27	40.22	62.35	51.2	43.29	28.17
VP	21.55	37.75	77.19	43.31	38.77	20.16
VP	37.64	48.64	70.57	61.73	55.38	23.64
VP	28.55	45.19	78.39	62.47	51.05	20.15
SP	5.43	4.59	5.08	7.26	6.95	8.39
SP	8.39	7.63	7.41	8.84	7.46	7.16
SP	6.71	8.21	7.94	7.17	7.08	6.39
SP	7.23	9.16	6.36	5.64	6.54	5.75
SP	5.93	4.39	5.88	6.03	8.27	8.53
SP	6.37	5.75	9.49	4.34	9.15	8.67
SP	8.8	7.25	8.53	8.25	7.59	5.64
SP	4.42	7.08	9.67	7.24	6.48	6.03
SP	9.12	6.23	4.98	7.36	8.83	7.49
SP	7.58	6.57	8.74	7.58	5.14	8.53

## Sheet: TNF-α
	TNF-α levels in three groups at different time points (ng/ml)
	D1	D2	D3	D7	D14	D28
MSC	7.98	15.35	10.64	12.33	11.27	7.24
MSC	12.46	10.67	15.58	10.01	6.35	8.53
MSC	14.31	12.16	9.73	11.24	9.84	7.62
MSC	7.46	6.45	12.31	7.56	13.24	11.32
MSC	9.47	8.68	10.44	10.63	6.38	6.7
MSC	8.92	11.59	14.31	13.28	7.19	13.06
MSC	10.53	13.34	16.33	8.35	7.84	6.55
MSC	9.16	11.21	8.45	7.29	9.6	5.4
MSC	8.77	9.87	12.12	7.06	9.21	6.12
MSC	9.25	10.25	9.54	8.14	7.33	8.73
VP	16.37	20.46	25.46	26.57	29.46	13.26
VP	13.21	18.38	27.17	30.26	20.15	16.3
VP	14.32	14.96	17.22	24.19	18.67	21.51
VP	10.85	15.66	20.81	18.53	21.32	24.85
VP	17.06	19.37	17.36	31.08	25.56	18.33
VP	12.57	16.37	18.07	19.57	19.94	17.46
VP	15.22	13.21	18.21	28.44	17.63	18.82
VP	11.09	14.52	16.96	27.01	25.64	16.79
SP	7.42	6.15	5.33	9.12	6.61	5.38
SP	6.51	9.22	7.47	12.01	5.94	5.69
SP	8.36	7.75	6.25	6.38	4.47	7.42
SP	7.01	8.02	5.86	5.69	6.25	7.85
SP	9.24	10.44	9.91	6.31	8.13	6.61
SP	6.75	11.2	11.16	5.94	7.91	6.94
SP	10.33	5.34	10.45	6.11	11.11	6.34
SP	9.17	8.82	8.42	7.62	6.65	7.13
SP	7.42	7.53	7.85	6.34	7.46	8.91
SP	6.09	9.15	8.16	8.13	8.21	11.16

## Sheet: IL-6
	IL-6 levels in three groups at different time points (pg/ml)
	D1	D2	D3	D7	D14	D28
MSC	103.75	65.86	100.49	80.64	80.79	91.28
MSC	71.26	80.43	95.75	85.17	107.58	75.16
MSC	81.07	81.52	73.26	123.66	86.45	103.17
MSC	76.56	71.59	68.21	82.47	99.47	79.24
MSC	74.61	68.41	83.77	90.33	119.54	85.73
MSC	87.66	87.54	90.58	70.46	81.07	59.83
MSC	95.76	83.47	78.36	89.54	73.56	73.5
MSC	81.24	107.47	108.67	115.47	70.61	96.52
MSC	62.55	66.21	71.19	99.26	76.59	82.51
MSC	77.59	81.77	80.55	117.43	82.69	71.76
VP	106.25	114.23	95.47	145.71	121.13	108.07
VP	82.11	90.52	120.58	124.42	105.24	73.19
VP	86.26	76.51	114.25	100.53	98.37	102.98
VP	101.43	108.54	105.38	112.94	143.24	77.86
VP	73.19	114.11	87.66	95.63	91.55	82.43
VP	84.98	98.64	93.76	131.07	96.59	83.52
VP	69.86	76.43	112.93	150.11	108.49	104.26
VP	85.53	87.52	89.54	114.64	101.61	111.13
SP	65.04	72.34	85.47	73.59	61.59	99.24
SP	89.54	72.43	71.28	70.41	59.41	72.37
SP	72.41	75.14	63.59	65.04	75.34	66.22
SP	52.05	65.54	60.41	65.43	96.72	62.05
SP	61.49	70.19	75.04	78.5	64.15	61.49
SP	71.51	101.26	82.77	91.22	71.51	79.54
SP	65.43	93.72	59.43	84.41	72.43	72.41
SP	63.04	69.37	88.5	97.6	53.54	63.04
SP	72.43	69.41	96.22	58.42	50.21	87.61
SP	75.04	75.35	62.05	61.09	81.27	64.59

## Sheet: IL-10
	IL-10 levels in three groups at different time points (ng/ml)
	D1	D2	D3	D7	D14	D28
MSC	12.18	17.35	25.37	24.43	21.97	30.35
MSC	16.15	18.26	24.22	20.96	22.63	24.47
MSC	14.26	12.47	18.13	29.48	31.82	19.82
MSC	11.53	17.13	16.68	30.17	20.35	20.17
MSC	10.81	13.14	18.32	24.25	19.77	18.63
MSC	11.07	19.01	17.14	28.95	23.09	24.06
MSC	13.4	12.83	26.26	33.58	30.24	21.43
MSC	13.01	17.26	21.35	22.64	29.16	20.05
MSC	9.17	16.49	21.18	28.03	21.04	22.57
MSC	10.84	14.78	20.64	24.17	25.51	21.98
VP	9.04	12.89	14.02	16.28	12.14	15.01
VP	12.51	10.08	8.62	19.07	15.38	13.58
VP	9.84	9.35	10.07	11.89	11.08	10.35
VP	12.75	8.46	12.03	13.44	14.13	12.17
VP	9.56	11.35	15.15	17.66	15.61	12.82
VP	9.47	12.26	13.68	16.41	11.05	10.46
VP	11.09	8.43	12.54	12.35	14.74	12.24
VP	9.76	10.06	12.26	12.16	12.27	13.26
SP	13.36	8.74	11.42	9.86	8.74	12.47
SP	9.25	9.03	7.76	12.36	9.26	8.35
SP	8.74	9.21	7.68	9.25	11.35	9.12
SP	9.26	13.79	10.33	9.17	10.26	7.08
SP	9.54	9.67	8.44	8.06	8.74	10.47
SP	8.21	8.35	7.97	7.93	8.03	8.35
SP	11.27	8.76	8.54	12.28	8.21	9.01
SP	8.35	7.68	9.21	13.04	13.01	8.79
SP	9.12	8.46	10.35	9.79	10.47	8.46
SP	7.68	9.75	11.19	9.67	8.28	11.75

## Sheet: Cap-core ratio
	Cap/core ratio of the plaques in different groups
	Cap/core ratio
MSC	0.257
MSC	0.247
MSC	0.189
MSC	0.193
MSC	0.214
MSC	0.181
MSC	0.231
MSC	0.209
MSC	0.226
MSC	0.247
VP	0.152
VP	0.134
VP	0.181
VP	0.169
VP	0.128
VP	0.141
VP	0.152
VP	0.166
SP	0.274
SP	0.215
SP	0.223
SP	0.297
SP	0.291
SP	0.183
SP	0.205
SP	0.259
SP	0.241
SP	0.196

## Sheet: NF-KB and MMPS
	the levels of NF-Κb and MMPs expression in plaque tissue
	NF-κB	MMP-1	MMP-2	MMP-9
MSC	140.25	152.73	145.17	154.43
MSC	212.47	92.47	97.03	181.61
MSC	162.71	97.65	172.58	216.74
MSC	194.41	143.56	126.24	165.44
MSC	151.32	168.49	117.61	231.04
MSC	210.35	102.59	132.46	211.26
MSC	169.83	113.71	152.58	207.45
MSC	183.36	146.33	163.92	162.73
MSC	189.48	139.21	158.71	175.73
MSC	150.19	87.64	121.64	196.51
VP	262.83	229.25	255.08	283.05
VP	313.14	187.64	179.33	209.79
VP	216.41	231.48	269.19	238.91
VP	227.47	167.42	235.72	295.81
VP	253.62	206.23	210.46	263.09
VP	286.57	241.61	197.56	214.35
VP	304.65	190.09	194.62	279.46
VP	334.52	268.47	168.64	231.88
SP	106.52	89.74	106.63	171.94
SP	118.99	104.64	108.84	136.29
SP	175.46	121.56	143.65	104.67
SP	170.12	85.7	123.55	172.11
SP	93.87	73.62	127.18	183.4
SP	160.04	67.93	137.08	157.07
SP	101.75	81.92	97.54	169.52
SP	146.54	113.81	91.61	175.68
SP	114.53	79.62	104.47	111.7
SP	128.62	117.72	102.16	125.35

## Sheet: TSG6
	The changes of TSG6 expression in different groups after 4 week
	TSG6 mRNA			TSG6 protein
SP	0.85		MSC	0.749485
SP	1.17		MSC	0.626845
SP	1		MSC	0.864453
SP	0.94		VP	0.410947
SP	0.95		VP	0.349863
SP	1.1		VP	0.52564
VP	2.37		SP	0.209435
VP	2.38		SP	0.187532
VP	2.35		SP	0.241426
VP	2.42
VP	2.18
VP	1.94
MSC	13.64
MSC	5.63
MSC	6.12
MSC	5.98
MSC	9.07
MSC	6.88

## Sheet: apoptosis index
	The apoptosis index in different groups after 4 week
	apoptosis index
SP	28
SP	40
SP	37
SP	25
SP	30
SP	36
VP	62
VP	59
VP	88
VP	74
VP	70
VP	55
MSC	37
MSC	43
MSC	32
MSC	58
MSC	50
MSC	51
